# Supplementary material for: Morphological and molecular data reveal a new genus of the tribe Issini from Southern China (Hemiptera, Fulgoromorpha, Issidae)
Source: Zookeys. 2018 Jun 13;(766):51–61. doi: 10.3897/zookeys.766.24299 (PMC6010510; doi:10.3897/zookeys.766.24299)
Supplement: XML Treatment for Sinonissus [file zookeys.766.24299-treatment1.xml]

<!DOCTYPE tp:taxon-treatment
  PUBLIC "-//TaxonX//DTD Taxonomic Treatment Publishing DTD v0 20100105//EN" "tax-treatment-NSO.dtd">
<tp:taxon-treatment xmlns:tp="http://www.plazi.org/taxpub"><tp:treatment-meta><kwd-group><label>Taxon classification</label><kwd><named-content xmlns:xlink="http://www.w3.org/1999/xlink" content-type="kingdom">Animalia</named-content></kwd><kwd><named-content xmlns:xlink="http://www.w3.org/1999/xlink" content-type="order">Hemiptera</named-content></kwd><kwd><named-content xmlns:xlink="http://www.w3.org/1999/xlink" content-type="family">Issidae</named-content></kwd></kwd-group><mixed-citation publication-type="journal"><person-group><name><surname>Wang</surname><given-names>Menglin</given-names></name><name><surname>Shi</surname><given-names>Aimin</given-names></name><name><surname>Bourgoin</surname><given-names>Thierry</given-names></name></person-group><article-title>Morphological and molecular data reveal a new genus of the tribe <tp:taxon-name><tp:taxon-name-part taxon-name-part-type="tribe">Issini</tp:taxon-name-part></tp:taxon-name> from Southern China (<tp:taxon-name><tp:taxon-name-part taxon-name-part-type="order">Hemiptera</tp:taxon-name-part></tp:taxon-name>, <tp:taxon-name><tp:taxon-name-part taxon-name-part-type="infraorder">Fulgoromorpha</tp:taxon-name-part></tp:taxon-name>, <tp:taxon-name><tp:taxon-name-part taxon-name-part-type="family">Issidae</tp:taxon-name-part></tp:taxon-name>)</article-title><source>Zookeys</source><day>13</day><month>6</month><year>2018</year><volume>2018</volume><issue>766</issue><fpage>51</fpage><lpage>61</lpage><pub-id pub-id-type="doi">10.3897/zookeys.766.24299</pub-id></mixed-citation></tp:treatment-meta><tp:nomenclature><tp:taxon-name>
              <tp:taxon-name-part taxon-name-part-type="genus" reg="Sinonissus">Sinonissus</tp:taxon-name-part>
              <object-id xmlns:xlink="http://www.w3.org/1999/xlink" content-type="zoobank" xlink:type="simple">http://zoobank.org/144A599D-DD5E-403A-AE46-95F43B9CAAC5</object-id>
            </tp:taxon-name><tp:taxon-status xmlns:xlink="http://www.w3.org/1999/xlink" xlink:type="simple">gen. n.</tp:taxon-status></tp:nomenclature><tp:treatment-sec sec-type="type species" id="SECID0EDJAC"><title>Type species.</title><p>
              <italic><tp:taxon-name><tp:taxon-name-part taxon-name-part-type="genus" reg="Sinonissus">Sinonissus</tp:taxon-name-part> <tp:taxon-name-part taxon-name-part-type="species" reg="brunetus">brunetus</tp:taxon-name-part></tp:taxon-name></italic> sp. n., here designated.</p></tp:treatment-sec><tp:treatment-sec sec-type="diagnosis" id="SECID0EUJAC"><title>Diagnosis.</title><p>This genus is similar to the genus <italic><tp:taxon-name><tp:taxon-name-part taxon-name-part-type="genus" reg="Latissus">Latissus</tp:taxon-name-part></tp:taxon-name></italic> Dlabola, 1974 (<xref ref-type="bibr" rid="B16">Gnezdilov et al. 2011</xref>, fig. 4; <xref ref-type="bibr" rid="B15">Gnezdilov et al. 2014</xref>, figs 13d–f) in general appearance, but differs by: 1) vertex without median carina but with carina in <italic><tp:taxon-name><tp:taxon-name-part taxon-name-part-type="genus" reg="Latissus">Latissus</tp:taxon-name-part></tp:taxon-name></italic>; 2) tubercles on frons very tiny and obscure but large and elevated in <italic><tp:taxon-name><tp:taxon-name-part taxon-name-part-type="genus" reg="Latissus">Latissus</tp:taxon-name-part></tp:taxon-name></italic>; 3) Pcu and A<sub>1</sub> fused at basal half of clavus but fused at apical 1/3 in <italic><tp:taxon-name><tp:taxon-name-part taxon-name-part-type="genus" reg="Latissus">Latissus</tp:taxon-name-part></tp:taxon-name></italic>.</p></tp:treatment-sec><tp:treatment-sec sec-type="description" id="SECID0EALAC"><title>Description.</title><p>Head with compound eyes a little wider than pronotum, but nearly the same width as mesonotum (Fig. <xref ref-type="fig" rid="F1">1</xref>). Vertex rectangular, obviously broader than long, anterior margin elevated, slightly convex or nearly straight, lateral margins elevated, apical half nearly parallel and basal half broaden outward (Fig. <xref ref-type="fig" rid="F1">1</xref>) or parallel all the time, posterior margin anteriorly widely concave at middle, median carina absent on disc (Fig. <xref ref-type="fig" rid="F1">1</xref>). Frons obviously longer than wide, slightly broaden below level of compound eyes (Figs <xref ref-type="fig" rid="F1">3</xref>, <xref ref-type="fig" rid="F4">16</xref>); apical margin slightly concave almost straight, apical and lateral margins carinate and elevated, median carina elevated from apex extending to near base, but not reaching frontoclypeal sulcus (Figs <xref ref-type="fig" rid="F1">3</xref>, <xref ref-type="fig" rid="F4">16</xref>); frons with lateral area distributed with some faint tiny tubercles (Fig. <xref ref-type="fig" rid="F1">3</xref>). Frontoclypeal suture strongly convex (Fig. <xref ref-type="fig" rid="F1">3</xref>). Clypeus with median carina (Fig. <xref ref-type="fig" rid="F1">3</xref>). Rostrum slightly exceeding mesocoxae, apical segment shorter than subapical one. Gena in lateral view slightly protrude below frontoclypeal suture (Fig. <xref ref-type="fig" rid="F1">2</xref>). Antenna with scape short and cylindrical, pedicel rounded. Pronotum triangular, margins elevated, with several indistinct tubercles on disc, median carina absent (Fig. <xref ref-type="fig" rid="F1">1</xref>). Mesonotum with two carinae on the disc (Fig. <xref ref-type="fig" rid="F1">1</xref>). Forewings ovate, longitudinal veins obvious and elevated, costal margin and posterior margin subparallel (Figs <xref ref-type="fig" rid="F1">2</xref>, <xref ref-type="fig" rid="F4">15</xref>), with wide ‘hypocostal plate’ (<xref ref-type="bibr" rid="B7">Gnezdilov 2003</xref>) (Fig. <xref ref-type="fig" rid="F1">3</xref>), short common stem ScP+R separating in unforked ScP+RA and RP and reaching the outer margin of forewing; MP forking only once near the basal 1/3 into unforked MP<sub>1+2</sub> and MP<sub>3+4</sub>; CuA forking into CuA<sub>1</sub> and CuA<sub>2</sub> near middle (Figs <xref ref-type="fig" rid="F1">2</xref>, <xref ref-type="fig" rid="F4">15</xref>). Clavus closed, Pcu and A<sub>1</sub> fused at basal half of clavus (Figs <xref ref-type="fig" rid="F1">1</xref>, <xref ref-type="fig" rid="F4">15</xref>). Hindwing very rudimentary, almost absent. Metatibia with two lateral spines on apical half and approximately eight apically.</p><fig id="F1" position="float" orientation="portrait"><label>Figures 1–3.</label><caption><p>
                  <italic><tp:taxon-name><tp:taxon-name-part taxon-name-part-type="genus" reg="Sinonissus">Sinonissus</tp:taxon-name-part> <tp:taxon-name-part taxon-name-part-type="species" reg="brunetus">brunetus</tp:taxon-name-part></tp:taxon-name></italic> sp. n., holotype. <bold>1</bold> Adult, dorsal view <bold>2</bold> Adult, lateral view <bold>3</bold> Adult, ventral view.</p></caption><graphic xmlns:xlink="http://www.w3.org/1999/xlink" xlink:href="zookeys-766-051-g001.jpg" position="float" orientation="portrait" xlink:type="simple" id="oo_208636.jpg"/></fig><p>
              <bold>Male terminalia.</bold> Gonostyli subrectangular in profile, caudo-ventral angle rounded, dorsal margin without process (Figs <xref ref-type="fig" rid="F2">4</xref>, <xref ref-type="fig" rid="F2">7</xref>); capitulum broad, with auricular process (Fig. <xref ref-type="fig" rid="F2">7</xref>). Pygofer rectangular in lateral view, apparently longer than wide (Fig. <xref ref-type="fig" rid="F2">4</xref>). Periandrium symmetrical, tubular, apical part divided into dorsolateral lobe and ventral lobe (Figs <xref ref-type="fig" rid="F2">6</xref>, <xref ref-type="fig" rid="F4">17</xref>). Aedeagus with the pair of aedeagal processes emerging at 3/5 of periandrium length, hook-like, short (Figs <xref ref-type="fig" rid="F2">6</xref>, <xref ref-type="fig" rid="F4">17</xref>).</p><fig id="F2" position="float" orientation="portrait"><label>Figures 4–7.</label><caption><p>
                  <italic><tp:taxon-name><tp:taxon-name-part taxon-name-part-type="genus" reg="Sinonissus">Sinonissus</tp:taxon-name-part> <tp:taxon-name-part taxon-name-part-type="species" reg="brunetus">brunetus</tp:taxon-name-part></tp:taxon-name></italic> sp. n., holotype. <bold>4</bold> Male terminalia, lateral view <bold>5</bold> Male anal tube, dorsal view <bold>6</bold> Phallic complex, lateral view <bold>7</bold> Gonostylus, lateral view. The red arrow indicates the paired digitate processes on the dorsolateral lobe of periandrium.</p></caption><graphic xmlns:xlink="http://www.w3.org/1999/xlink" xlink:href="zookeys-766-051-g002.jpg" position="float" orientation="portrait" xlink:type="simple" id="oo_208637.jpg"/></fig><p>
              <bold>Female terminalia.</bold> Anal tube relatively short, in dorsal view a little longer than wide (Fig. <xref ref-type="fig" rid="F3">8</xref>). Two or three teeth at apex and three keeled teeth on outer lateral margin of anterior connective lamina of gonapophysis VIII (Fig. <xref ref-type="fig" rid="F3">14</xref>). Gonocoxa VIII quadrangular, connected to gonapophysis VIII with rectangular angle (Fig. <xref ref-type="fig" rid="F3">14</xref>). Gonapophysis IX in lateral view boat-shaped (Fig. <xref ref-type="fig" rid="F3">12</xref>). Gonoplacs rectangular in lateral view (Fig. <xref ref-type="fig" rid="F3">9</xref>), fused at middle near base, widest at basal 1/3 (Fig. <xref ref-type="fig" rid="F3">10</xref>). Hind margin of sternite VII concave medially (Fig. <xref ref-type="fig" rid="F3">13</xref>).</p><fig id="F3" position="float" orientation="portrait"><label>Figures 8–14.</label><caption><p>
                  <italic><tp:taxon-name><tp:taxon-name-part taxon-name-part-type="genus" reg="Sinonissus">Sinonissus</tp:taxon-name-part> <tp:taxon-name-part taxon-name-part-type="species" reg="brunetus">brunetus</tp:taxon-name-part></tp:taxon-name></italic> sp. n., paratype. <bold>8</bold> Female anal tube, dorsal view <bold>9</bold> Gonoplacs, lateral view <bold>10</bold> Gonoplacs, dorsal view <bold>11</bold> Gonapophysis IX and gonaspiculum bridge, dorsal view <bold>12</bold> Gonapophysis IX and gonaspiculum bridge, lateral view <bold>13</bold> Sternite VII <bold>14</bold> Gonocoxa VIII and gonapophysis VIII, lateral view.</p></caption><graphic xmlns:xlink="http://www.w3.org/1999/xlink" xlink:href="zookeys-766-051-g003.jpg" position="float" orientation="portrait" xlink:type="simple" id="oo_208638.jpg"/></fig><fig id="F4" position="float" orientation="portrait"><label>Figures 15–18.</label><caption><p>
                  <italic><tp:taxon-name><tp:taxon-name-part taxon-name-part-type="genus" reg="Sinonissus">Sinonissus</tp:taxon-name-part> <tp:taxon-name-part taxon-name-part-type="species" reg="brunetus">brunetus</tp:taxon-name-part></tp:taxon-name></italic> sp. n. <bold>15</bold> Forewing <bold>16</bold> Frons <bold>17</bold> Phallic complex, lateral view <bold>18</bold> Apex of phallic complex, ventral view.</p></caption><graphic xmlns:xlink="http://www.w3.org/1999/xlink" xlink:href="zookeys-766-051-g004.jpg" position="float" orientation="portrait" xlink:type="simple" id="oo_208639.jpg"/></fig></tp:treatment-sec><tp:treatment-sec sec-type="distribution" id="SECID0ENEAE"><title>Distribution.</title><p>China (Chongqing, Sichuan).</p></tp:treatment-sec><tp:treatment-sec sec-type="etymology" id="SECID0ESEAE"><title>Etymology.</title><p>This name is derived from the Latin prefix word “<italic>sino</italic>” freely associated with the generic name “<italic><tp:taxon-name><tp:taxon-name-part taxon-name-part-type="genus" reg="Issus">Issus</tp:taxon-name-part></tp:taxon-name></italic>”, referring to the special distribution of this genus representing the rarity of <tp:taxon-name><tp:taxon-name-part taxon-name-part-type="tribe">Issini</tp:taxon-name-part></tp:taxon-name> in China. The gender is masculine.</p></tp:treatment-sec><tp:treatment-sec sec-type="remarks" id="SECID0EGFAE"><title>Remarks.</title><p>The new genus differs from <italic><tp:taxon-name><tp:taxon-name-part taxon-name-part-type="genus" reg="Issus">Issus</tp:taxon-name-part></tp:taxon-name></italic> by the presence of a wide hypocostal plate, also present in <italic><tp:taxon-name><tp:taxon-name-part taxon-name-part-type="genus" reg="Latissus">Latissus</tp:taxon-name-part></tp:taxon-name></italic>, and from both genera by its rudimentary hindwings. It shows that this last character is not characteristic of the tribe, for which the diagnosis should be modified accordingly. Additionally, the <tp:taxon-name><tp:taxon-name-part taxon-name-part-type="subtribe">Issini</tp:taxon-name-part></tp:taxon-name> forking schema ‘R2, M2, CuA2’ indicating the number of main vein terminals in the tegmen appears to be modified in <italic><tp:taxon-name><tp:taxon-name-part taxon-name-part-type="genus" reg="Sinonissus">Sinonissus</tp:taxon-name-part></tp:taxon-name></italic> with two to four terminals in CuA: accordingly a ‘R2, M2, CuA(2–4)’ schema should be retained for <tp:taxon-name><tp:taxon-name-part taxon-name-part-type="tribe">Issini</tp:taxon-name-part></tp:taxon-name> sec. <xref ref-type="bibr" rid="B23">Wang et al. (2016)</xref>’s diagnosis. In reverse, <italic><tp:taxon-name><tp:taxon-name-part taxon-name-part-type="genus" reg="Sinonissus">Sinonissus</tp:taxon-name-part></tp:taxon-name></italic> shares particularly with them the presence of paired digitate processes on the dorsolateral lobes of periandrium, two lateral and 5–9 apical metatibial spines. Molecular phylogeny analysis confirms also the placement of the taxon as sister to the two others, according to the schema (<italic><tp:taxon-name><tp:taxon-name-part taxon-name-part-type="genus" reg="Sinonissus">Sinonissus</tp:taxon-name-part></tp:taxon-name></italic> + (<italic><tp:taxon-name><tp:taxon-name-part taxon-name-part-type="genus" reg="Latissus">Latissus</tp:taxon-name-part></tp:taxon-name></italic> + <italic><tp:taxon-name><tp:taxon-name-part taxon-name-part-type="genus" reg="Issus">Issus</tp:taxon-name-part></tp:taxon-name></italic>)) with node value of 90 (Fig. <xref ref-type="fig" rid="F5">19</xref>).</p><fig id="F5" position="float" orientation="portrait"><label>Figure 19.</label><caption><p>Maximum likelihood tree of <tp:taxon-name><tp:taxon-name-part taxon-name-part-type="subfamily">Issinae</tp:taxon-name-part></tp:taxon-name> based on COI sequence with <italic><tp:taxon-name><tp:taxon-name-part taxon-name-part-type="genus" reg="Thionia">Thionia</tp:taxon-name-part></tp:taxon-name></italic> sp. (<tp:taxon-name><tp:taxon-name-part taxon-name-part-type="family">Issidae</tp:taxon-name-part></tp:taxon-name> <tp:taxon-name>Thioniinae</tp:taxon-name>) and <italic><tp:taxon-name><tp:taxon-name-part taxon-name-part-type="genus" reg="Sarima">Sarima</tp:taxon-name-part> <tp:taxon-name-part taxon-name-part-type="species" reg="bifurcus">bifurcus</tp:taxon-name-part></tp:taxon-name></italic> (<tp:taxon-name><tp:taxon-name-part taxon-name-part-type="family">Issidae</tp:taxon-name-part></tp:taxon-name>, <tp:taxon-name>Hemisphaeriinae</tp:taxon-name>) as outgroup to test to position of <italic><tp:taxon-name><tp:taxon-name-part taxon-name-part-type="genus" reg="Sinonissus">Sinonissus</tp:taxon-name-part></tp:taxon-name></italic> gen. n. in the classification and phylogeny of <tp:taxon-name><tp:taxon-name-part taxon-name-part-type="family">Issidae</tp:taxon-name-part></tp:taxon-name>. Node values denote ultrafast bootstrap support.</p></caption><graphic xmlns:xlink="http://www.w3.org/1999/xlink" xlink:href="zookeys-766-051-g005.jpg" position="float" orientation="portrait" xlink:type="simple" id="oo_208640.jpg"/></fig></tp:treatment-sec><ref-list><ref id="B16"><mixed-citation xmlns:xlink="http://www.w3.org/1999/xlink" xlink:type="simple">
          <person-group><name name-style="western"><surname>Gnezdilov</surname><given-names>VM</given-names></name><name name-style="western"><surname>Soulier-Perkins</surname><given-names>A</given-names></name><name name-style="western"><surname>Bourgoin</surname><given-names>T</given-names></name></person-group> (<year>2011</year>) <article-title>Fieber’s original drawings and their corresponding types for the family <tp:taxon-name><tp:taxon-name-part taxon-name-part-type="family">Issidae</tp:taxon-name-part></tp:taxon-name> (<tp:taxon-name><tp:taxon-name-part taxon-name-part-type="order">Hemiptera</tp:taxon-name-part></tp:taxon-name>, <tp:taxon-name><tp:taxon-name-part taxon-name-part-type="infraorder">Fulgoromorpha</tp:taxon-name-part></tp:taxon-name>) in the Muséum national d’Histoire naturelle of Paris, France.</article-title> <source>Zootaxa</source> <volume>2806</volume>: <fpage>24</fpage>–<lpage>34</lpage>.</mixed-citation></ref><ref id="B15"><mixed-citation xmlns:xlink="http://www.w3.org/1999/xlink" xlink:type="simple">
          <person-group><name name-style="western"><surname>Gnezdilov</surname><given-names>VM</given-names></name><name name-style="western"><surname>Holzinger</surname><given-names>WE</given-names></name><name name-style="western"><surname>Wilson</surname><given-names>MR</given-names></name></person-group> (<year>2014</year>) The Western Palaearctic <tp:taxon-name><tp:taxon-name-part taxon-name-part-type="family">Issidae</tp:taxon-name-part></tp:taxon-name> (<tp:taxon-name><tp:taxon-name-part taxon-name-part-type="order">Hemiptera</tp:taxon-name-part></tp:taxon-name>, <tp:taxon-name><tp:taxon-name-part taxon-name-part-type="superfamily">Fulgoroidea</tp:taxon-name-part></tp:taxon-name>): an illustrated checklist and key to genera and subgenera. Proceedings of the Zoological Institute RAS, 318 (Suppl. 1): 5–118.</mixed-citation></ref><ref id="B7"><mixed-citation xmlns:xlink="http://www.w3.org/1999/xlink" xlink:type="simple">
          <person-group><name name-style="western"><surname>Gnezdilov</surname><given-names>VM</given-names></name></person-group> (<year>2003</year>) <article-title>Review of the family <tp:taxon-name><tp:taxon-name-part taxon-name-part-type="family">Issidae</tp:taxon-name-part></tp:taxon-name> (<tp:taxon-name><tp:taxon-name-part taxon-name-part-type="suborder">Homoptera</tp:taxon-name-part></tp:taxon-name>, <tp:taxon-name><tp:taxon-name-part taxon-name-part-type="infraorder">Cicadina</tp:taxon-name-part></tp:taxon-name>) of the European fauna, with notes on the structure of ovipositor in planthoppers. Chteniya pamyati N.A. Kholodkovskogo (Meetings in memory of N.A. Cholodkovsky), St.</article-title> <source>Petersburg</source> <volume>56</volume>(<issue>1</issue>): <fpage>1</fpage>–<lpage>145</lpage>.</mixed-citation></ref><ref id="B23"><mixed-citation xmlns:xlink="http://www.w3.org/1999/xlink" xlink:type="simple">
          <person-group><name name-style="western"><surname>Wang</surname><given-names>ML</given-names></name><name name-style="western"><surname>Zhang</surname><given-names>YL</given-names></name><name name-style="western"><surname>Bourgoin</surname><given-names>T</given-names></name></person-group> (<year>2016</year>) <article-title>Planthopper family <tp:taxon-name><tp:taxon-name-part taxon-name-part-type="family">Issidae</tp:taxon-name-part></tp:taxon-name> (<tp:taxon-name><tp:taxon-name-part taxon-name-part-type="class">Insecta</tp:taxon-name-part></tp:taxon-name>: <tp:taxon-name><tp:taxon-name-part taxon-name-part-type="order">Hemiptera</tp:taxon-name-part></tp:taxon-name>: <tp:taxon-name><tp:taxon-name-part taxon-name-part-type="infraorder">Fulgoromorpha</tp:taxon-name-part></tp:taxon-name>): linking molecular phylogeny with classification.</article-title> <source>Molecular Phylogenetics and Evolution</source> <volume>105</volume>: <fpage>224</fpage>–<lpage>234</lpage>. <ext-link xlink:type="simple" ext-link-type="doi" xlink:href="10.1016/j.ympev.2016.08.012">https://doi.org/10.1016/j.ympev.2016.08.012</ext-link></mixed-citation></ref></ref-list></tp:taxon-treatment>
