# Supplementary material for: Morphological and molecular data reveal a new genus of the tribe Issini from Southern China (Hemiptera, Fulgoromorpha, Issidae)
Source: Zookeys. 2018 Jun 13;(766):51–61. doi: 10.3897/zookeys.766.24299 (PMC6010510; doi:10.3897/zookeys.766.24299)
Supplement: XML Treatment for Sinonissus brunetus [file zookeys.766.24299-treatment2.xml]

<!DOCTYPE tp:taxon-treatment
  PUBLIC "-//TaxonX//DTD Taxonomic Treatment Publishing DTD v0 20100105//EN" "tax-treatment-NSO.dtd">
<tp:taxon-treatment xmlns:tp="http://www.plazi.org/taxpub"><tp:treatment-meta><kwd-group><label>Taxon classification</label><kwd><named-content xmlns:xlink="http://www.w3.org/1999/xlink" content-type="kingdom">Animalia</named-content></kwd><kwd><named-content xmlns:xlink="http://www.w3.org/1999/xlink" content-type="order">Hemiptera</named-content></kwd><kwd><named-content xmlns:xlink="http://www.w3.org/1999/xlink" content-type="family">Issidae</named-content></kwd></kwd-group><mixed-citation publication-type="journal"><person-group><name><surname>Wang</surname><given-names>Menglin</given-names></name><name><surname>Shi</surname><given-names>Aimin</given-names></name><name><surname>Bourgoin</surname><given-names>Thierry</given-names></name></person-group><article-title>Morphological and molecular data reveal a new genus of the tribe <tp:taxon-name><tp:taxon-name-part taxon-name-part-type="tribe">Issini</tp:taxon-name-part></tp:taxon-name> from Southern China (<tp:taxon-name><tp:taxon-name-part taxon-name-part-type="order">Hemiptera</tp:taxon-name-part></tp:taxon-name>, <tp:taxon-name><tp:taxon-name-part taxon-name-part-type="infraorder">Fulgoromorpha</tp:taxon-name-part></tp:taxon-name>, <tp:taxon-name><tp:taxon-name-part taxon-name-part-type="family">Issidae</tp:taxon-name-part></tp:taxon-name>)</article-title><source>Zookeys</source><day>13</day><month>6</month><year>2018</year><volume>2018</volume><issue>766</issue><fpage>51</fpage><lpage>61</lpage><pub-id pub-id-type="doi">10.3897/zookeys.766.24299</pub-id></mixed-citation></tp:treatment-meta><tp:nomenclature><tp:taxon-name>
              <tp:taxon-name-part taxon-name-part-type="genus" reg="Sinonissus">Sinonissus</tp:taxon-name-part>
              <tp:taxon-name-part taxon-name-part-type="species" reg="brunetus">brunetus</tp:taxon-name-part>
              <object-id xmlns:xlink="http://www.w3.org/1999/xlink" content-type="zoobank" xlink:type="simple">http://zoobank.org/710BAE8A-F0F7-4DDA-BA4F-30FBDAF30A42</object-id>
            </tp:taxon-name><tp:taxon-status xmlns:xlink="http://www.w3.org/1999/xlink" xlink:type="simple">sp. n.</tp:taxon-status><xref ref-type="fig" rid="F1">Figs 1–3</xref><xref ref-type="fig" rid="F2">, 4–7</xref><xref ref-type="fig" rid="F3">, 8–14</xref><xref ref-type="fig" rid="F4">, 15–18</xref></tp:nomenclature><tp:treatment-sec sec-type="type material" id="SECID0EHLAE"><title>Type materials.</title><p>Holotype: ♂, China: Chongqing municipality, Jinyunshan, 6 vii 2017, coll. Menglin Wang. Paratypes: 1♂, Chongqing municipality, Jinyunshan, 5 vii 2011, coll. Ting Xu; 1♀, Sichuan Province, Emeishan, 5 vii 2010, coll. Meiyi Xia; 1♀, Sichuan Province, Emeishan, 5 vii 2010, coll. Yuling Zhang.</p><p>
              <bold>Diagnosis.</bold> This new species looks similar to <italic><tp:taxon-name><tp:taxon-name-part taxon-name-part-type="genus" reg="Latissus">Latissus</tp:taxon-name-part> <tp:taxon-name-part taxon-name-part-type="species" reg="dilatatus">dilatatus</tp:taxon-name-part></tp:taxon-name></italic> (Fourcroy, 1785), but differs by: frons much longer, 1.2 times longer in midline than broad at widest part (only 0.9 times in <italic><tp:taxon-name><tp:taxon-name-part taxon-name-part-type="genus" reg="Latissus">L.</tp:taxon-name-part> <tp:taxon-name-part taxon-name-part-type="species" reg="dilatatus">dilatatus</tp:taxon-name-part></tp:taxon-name></italic>); anal tube of male 1.4 times longer in midline than widest part (2.2 times in <italic><tp:taxon-name><tp:taxon-name-part taxon-name-part-type="genus" reg="Latissus">L.</tp:taxon-name-part> <tp:taxon-name-part taxon-name-part-type="species" reg="dilatatus">dilatatus</tp:taxon-name-part></tp:taxon-name></italic>); male genitalia less robust, the digitate processes near apex of periandrium slender and curved (broad and straight in <italic><tp:taxon-name><tp:taxon-name-part taxon-name-part-type="genus" reg="Latissus">L.</tp:taxon-name-part> <tp:taxon-name-part taxon-name-part-type="species" reg="dilatatus">dilatatus</tp:taxon-name-part></tp:taxon-name></italic>).</p></tp:treatment-sec><tp:treatment-sec sec-type="description" id="SECID0E3MAE"><title>Description.</title><p>Length: male (including forewings) (N = 2): 4.2–4.3 mm; female (including forewings) (N = 2): 6.2–6.3 mm.</p><p>
              <bold>Coloration.</bold> Vertex brown, margins carinated and dark brown (Fig. <xref ref-type="fig" rid="F1">1</xref>). Compound eyes dark grey, supported by tawny callus (Fig. <xref ref-type="fig" rid="F1">1</xref>). Frons brown, apical and lateral margins carinated and dark brown, brown median carina extending from apex near to base, but not reaching the frontoclypeal sulcus (Figs <xref ref-type="fig" rid="F1">3</xref>, <xref ref-type="fig" rid="F4">16</xref>); lateral area of frons with some tawny inconspicuous tubercles on each side near the lateral margins (Figs <xref ref-type="fig" rid="F1">3</xref>, <xref ref-type="fig" rid="F4">16</xref>). Postclypeus brown, rostrum light brown (Fig. <xref ref-type="fig" rid="F1">3</xref>). Gena brown (Fig. <xref ref-type="fig" rid="F1">2</xref>). Antennae dark brown (Fig. <xref ref-type="fig" rid="F1">3</xref>). Pronotum brown, margins carinated and dark brown, lateral area with three unconspicuous light yellow tubercles on each side (Fig. <xref ref-type="fig" rid="F1">1</xref>). Mesonotum brown, lateral carinae dark yellow (Fig. <xref ref-type="fig" rid="F1">1</xref>). Forewings brown, longitudinal veins dark brown and transverse veins grey (Figs <xref ref-type="fig" rid="F1">1</xref>, <xref ref-type="fig" rid="F1">2</xref>). Legs brown (Figs <xref ref-type="fig" rid="F1">2</xref>, <xref ref-type="fig" rid="F1">3</xref>).</p><p>
              <bold>Head and thorax.</bold> Vertex 3.1 times wider at base than long in midline, lateral margins parallel in apical 1/2 and expanded outward at basal 1/2 (Fig. <xref ref-type="fig" rid="F1">1</xref>) or parallel all the time. Frons 1.2 times longer in midline than broad at widest part, 1.3 times broader at widest part than apical margin (Fig. <xref ref-type="fig" rid="F1">3</xref>). Pronotum 2.3 times wider at base than long in midline, anterior margin angularly convex, lateral margins straight (Fig. <xref ref-type="fig" rid="F1">1</xref>). Mesonotum with anterior margin 2.4 times wider than long in midline (Fig. <xref ref-type="fig" rid="F1">1</xref>). Forewings 1.9 times wider at longest part than widest part. Metatibiotarsal formula: 2–(7–8)/(6–8)/2.</p><p>
              <bold>Male terminalia.</bold> Anal tube in dorsal view ovate, widest at apical 1/3; 1.4 times longer in midline than widest part, apical part rounded; epiproct long, around 1/3 length of anal tube, anal opening located at basal 1/3 (Fig. <xref ref-type="fig" rid="F2">5</xref>). Gonostylus subrectangular in lateral view, dorsal margin straight and sloping up posterior, posterior margin nearly straight, caudo-ventral angle rounded, and ventral margin rounded (Figs <xref ref-type="fig" rid="F2">4</xref>, <xref ref-type="fig" rid="F2">7</xref>). Capitulum of gonostylus relatively short and broad with an auriform process in the apical 2/3 (Figs <xref ref-type="fig" rid="F2">4</xref>, <xref ref-type="fig" rid="F2">7</xref>). Pygofer in lateral view much longer than broad, dorsal margin inclined downward, anterior and posterior margins sinuate (Fig. <xref ref-type="fig" rid="F2">4</xref>). Periandrium with dorsolateral lobe relatively triangular, weakly sclerotised, ventral lobe rounded apically in lateral view (Figs <xref ref-type="fig" rid="F2">6</xref>, <xref ref-type="fig" rid="F4">17</xref>); dorsolateral lobe longer than ventral lobe; pair of slender slightly sclerotised digitate processes originated from the dorsolateral lobe near the apex, curved upward and directed cephalad (Figs <xref ref-type="fig" rid="F2">6</xref>, <xref ref-type="fig" rid="F4">17</xref>). In ventral view apical part of dorsolateral lobe sharp, apical margin of ventral lobe rounded (Fig. <xref ref-type="fig" rid="F4">18</xref>). Paired aedeagal processes hooks-like, curved upward, originated from the basal 3/5 of phallic complex extending to the basal 2/5, tip of processes pointed and directed to dorso-anterior part (Figs <xref ref-type="fig" rid="F2">6</xref>, <xref ref-type="fig" rid="F4">17</xref>).</p><p>
              <bold>Female terminalia.</bold> Anal tube in dorsal view ovate, widest at middle, 1.2 times longer in midline than widest part, apical margin and lateral margins rounded; epiproct long, approximately 1/3 length of anal tube, anal opening situated at basal 1/4 (Fig. <xref ref-type="fig" rid="F3">8</xref>). Anterior connective lamina of gonapophysis VIII with two or three teeth at apex and three keeled teeth on the outer lateral margin, inner lateral margin without teeth (Fig. <xref ref-type="fig" rid="F3">14</xref>). Endogonocoxal process developed, slightly sclerotised in basal half and membranous in distal one (Fig. <xref ref-type="fig" rid="F3">14</xref>), apex of endogonocoxal process with two-digitate processes. Posterior connective lamina of gonapophysis IX in lateral view long and narrow, boat-shaped, tip pointed, dorsal margin roundly convex at base (Fig. <xref ref-type="fig" rid="F3">12</xref>); in dorsal view basal half broader than apical half, the apical half narrower to apex in outer lateral margins, bifurcate at apical 1/3 in inner part, basal half with outer margins nearly parallel, lateral area sclerotised (Fig. <xref ref-type="fig" rid="F3">11</xref>). Gonospiculum bridge small and short, in lateral view rectangular with needle-like ventrally (Fig. <xref ref-type="fig" rid="F3">12</xref>). Gonoplacs fused near base, outer lateral margins roundly convex (Fig. <xref ref-type="fig" rid="F3">10</xref>), in lateral view rectangular (Fig. <xref ref-type="fig" rid="F3">9</xref>).</p></tp:treatment-sec><tp:treatment-sec sec-type="etymology" id="SECID0ERSAE"><title>Etymology.</title><p>The Latin name <italic>brunetus</italic>, referring to the dark brown colour of the general appearance of this species.</p></tp:treatment-sec><tp:treatment-sec sec-type="distribution" id="SECID0EZSAE"><title>Distribution.</title><p>China (Chongqing, Sichuan).</p></tp:treatment-sec><tp:treatment-sec sec-type="remarks" id="SECID0E5SAE"><title>Remarks.</title><p>The COI nucleotide composition of this species is A: T: G: C = 32.7: 32.7: 14.5: 20.0. It differs by 124 and 126 nucleotidic bases with <italic><tp:taxon-name><tp:taxon-name-part taxon-name-part-type="genus" reg="Issus">Issus</tp:taxon-name-part> <tp:taxon-name-part taxon-name-part-type="species" reg="coleoptratus">coleoptratus</tp:taxon-name-part></tp:taxon-name></italic> (Fabricius, 1781) (GenBank accession number: KX702932) and <italic><tp:taxon-name><tp:taxon-name-part taxon-name-part-type="genus" reg="Latissus">Latissus</tp:taxon-name-part> <tp:taxon-name-part taxon-name-part-type="species" reg="dilatatus">dilatatus</tp:taxon-name-part></tp:taxon-name></italic> (Fourcroy, 1785) (GenBank accession number: KX702947) respectively, along the complete length of 681 bp.</p></tp:treatment-sec><tp:treatment-sec><!--Section generated to contain objects referenced in tp:taxon-treatment.--><fig id="F1" position="float" orientation="portrait"><label>Figures 1–3.</label><caption><p>
                  <italic><tp:taxon-name><tp:taxon-name-part taxon-name-part-type="genus" reg="Sinonissus">Sinonissus</tp:taxon-name-part> <tp:taxon-name-part taxon-name-part-type="species" reg="brunetus">brunetus</tp:taxon-name-part></tp:taxon-name></italic> sp. n., holotype. <bold>1</bold> Adult, dorsal view <bold>2</bold> Adult, lateral view <bold>3</bold> Adult, ventral view.</p></caption><graphic xmlns:xlink="http://www.w3.org/1999/xlink" xlink:href="zookeys-766-051-g001.jpg" position="float" orientation="portrait" xlink:type="simple" id="oo_208636.jpg"/></fig><fig id="F2" position="float" orientation="portrait"><label>Figures 4–7.</label><caption><p>
                  <italic><tp:taxon-name><tp:taxon-name-part taxon-name-part-type="genus" reg="Sinonissus">Sinonissus</tp:taxon-name-part> <tp:taxon-name-part taxon-name-part-type="species" reg="brunetus">brunetus</tp:taxon-name-part></tp:taxon-name></italic> sp. n., holotype. <bold>4</bold> Male terminalia, lateral view <bold>5</bold> Male anal tube, dorsal view <bold>6</bold> Phallic complex, lateral view <bold>7</bold> Gonostylus, lateral view. The red arrow indicates the paired digitate processes on the dorsolateral lobe of periandrium.</p></caption><graphic xmlns:xlink="http://www.w3.org/1999/xlink" xlink:href="zookeys-766-051-g002.jpg" position="float" orientation="portrait" xlink:type="simple" id="oo_208637.jpg"/></fig><fig id="F3" position="float" orientation="portrait"><label>Figures 8–14.</label><caption><p>
                  <italic><tp:taxon-name><tp:taxon-name-part taxon-name-part-type="genus" reg="Sinonissus">Sinonissus</tp:taxon-name-part> <tp:taxon-name-part taxon-name-part-type="species" reg="brunetus">brunetus</tp:taxon-name-part></tp:taxon-name></italic> sp. n., paratype. <bold>8</bold> Female anal tube, dorsal view <bold>9</bold> Gonoplacs, lateral view <bold>10</bold> Gonoplacs, dorsal view <bold>11</bold> Gonapophysis IX and gonaspiculum bridge, dorsal view <bold>12</bold> Gonapophysis IX and gonaspiculum bridge, lateral view <bold>13</bold> Sternite VII <bold>14</bold> Gonocoxa VIII and gonapophysis VIII, lateral view.</p></caption><graphic xmlns:xlink="http://www.w3.org/1999/xlink" xlink:href="zookeys-766-051-g003.jpg" position="float" orientation="portrait" xlink:type="simple" id="oo_208638.jpg"/></fig><fig id="F4" position="float" orientation="portrait"><label>Figures 15–18.</label><caption><p>
                  <italic><tp:taxon-name><tp:taxon-name-part taxon-name-part-type="genus" reg="Sinonissus">Sinonissus</tp:taxon-name-part> <tp:taxon-name-part taxon-name-part-type="species" reg="brunetus">brunetus</tp:taxon-name-part></tp:taxon-name></italic> sp. n. <bold>15</bold> Forewing <bold>16</bold> Frons <bold>17</bold> Phallic complex, lateral view <bold>18</bold> Apex of phallic complex, ventral view.</p></caption><graphic xmlns:xlink="http://www.w3.org/1999/xlink" xlink:href="zookeys-766-051-g004.jpg" position="float" orientation="portrait" xlink:type="simple" id="oo_208639.jpg"/></fig></tp:treatment-sec></tp:taxon-treatment>
